# Supplementary material for: Simulating the Distribution of Individual Livestock Farms and Their Populations in the United States: An Example Using Domestic Swine (Sus scrofa domesticus) Farms
Source: PLoS One. 2015 Nov 16;10(11):e0140338. doi: 10.1371/journal.pone.0140338 (PMC4646625; doi:10.1371/journal.pone.0140338)
Supplement: S1 Dataset — (CSV) [file pone.0140338.s001.csv]

fips	state	latitude	longitude	population	commodityType
47123	TN	35.602822	-84.297986	2	swine
55129	WI	45.753946	-91.84756	7	swine
19113	IA	42.165602	-91.580596	3047	swine
40119	OK	36.245914	-97.079841	4	swine
39119	OH	39.912078	-81.710487	10	swine
18099	IN	41.412266	-86.426133	11	swine
42071	PA	40.190931	-76.487932	1586	swine
51049	VA	37.480218	-78.183749	2	swine
41019	OR	43.105921	-123.547124	2	swine
6089	CA	41.089098	-121.469775	13	swine
